# Supplementary material for: PHD finger protein 5A promoted lung adenocarcinoma progression via alternative splicing
Source: Cancer Med. 2019 Apr 1;8(5):2429–41. doi: 10.1002/cam4.2115 (PMC6536992; doi:10.1002/cam4.2115)
Supplement: Supplementary file 1 [file CAM4-8-2429-s001.xlsx]

## Sheet: Supplementary table 2
Supplementary Table S2: Differentially spliced genes regulated by PHF5A
Gene ID	Gene Symbol	Chr	Strand	Splicing type	A549					H1299
					PSI(siRNA-1)	PSI(siRNA-NC)	△PSI	P value	FDR	PSI(siRNA-1)	PSI(siRNA-NC)	△PSI	P value	FDR
9842	PLEKHM1	chr17	-	SE	1	0.129	0.871	5.16e-14	1.96e-11	1	0.115	0.885	0.000260581	0.0061503
10114	HIPK3	chr11	+	SE	1	0.185	0.815	1.61e-08	2.25e-06	1	0.171	0.829	3.9e-08	2.93e-06
8667	EIF3H	chr8	-	SE	1	0.178	0.822	1.02e-11	2.85e-09	0.914	0.121	0.793	1.01e-10	1.29e-08
388567	ZNF749	chr19	+	SE	0.827	0.206	0.621	0.000127266	0.00518298	1	0.045	0.955	9.34e-05	0.00259291
60685	ZFAND3	chr6	+	SE	0.923	0	0.923	0	0	0.912	0.301	0.611	3.33e-16	1.06e-13
25852	ARMC8	chr3	+	SE	1	0.03	0.97	0.00166279	0.0406616	0.701	0.178	0.523	0.00167066	0.0288364
6419	SETMAR	chr3	+	SE	1	0.325	0.675	0.000768329	0.0217481	1	0.206	0.794	0.00175806	0.0298667
79760	GEMIN7	chr19	+	SE	0.926	0.289	0.637	5.56e-07	4.93e-05	1	0.173	0.827	0	0
1488	CTBP2	chr10	-	SE	1	0.261	0.739	5.59e-10	1.16e-07	1	0.282	0.718	1.49e-07	9.68e-06
285613	RELL2	chr5	+	RI	0.132	0.862	-0.73	1.93e-08	7.57e-07	0.304	1	-0.696	0.000371239	0.0050324
7403	KDM6A	chrX	+	SE	0.788	0.232	0.556	0.00057043	0.0171035	1	0.134	0.866	0.000549838	0.0115972
57179	KIAA1191	chr5	-	SE	0.908	0.23	0.678	9.1e-15	3.95e-12	0.935	0.248	0.687	3e-15	8.28e-13
64718	UNKL	chr16	-	SE	1	0.421	0.579	0.000367056	0.012227	1	0.251	0.749	2.32e-08	1.85e-06
23514	SPIDR	chr8	+	SE	0.907	0.318	0.589	1.96e-06	0.000142661	1	0.293	0.707	1.22e-08	1.03e-06
112840	WDR89	chr14	-	SE	0.081	0.704	-0.623	0.000251804	0.00900147	0.26	0.913	-0.653	0.00326094	0.0481804
10907	TXNL4A	chr18	-	SE	1	0.148	0.852	2.83e-08	3.63e-06	0.491	0.069	0.422	7.85e-09	6.83e-07
8945	BTRC	chr10	+	SE	1	0.45	0.55	3e-06	0.000209893	1	0.276	0.724	3.52e-09	3.31e-07
8667	EIF3H	chr8	-	SE	1	0.407	0.593	3.14e-07	2.99e-05	1	0.335	0.665	5.39e-05	0.00163429
55111	PLEKHJ1	chr19	-	SE	1	0.393	0.607	5.28e-06	0.00034431	0.924	0.278	0.646	0.000602313	0.0125252
79415	C17orf62	chr17	-	SE	0.157	0.922	-0.765	9.75e-05	0.00415146	0.504	0.939	-0.435	0.0012894	0.0235925
115106	HAUS1	chr18	+	SE	1	0.328	0.672	1.89e-05	0.0010362	0.862	0.371	0.491	6.21e-07	3.46e-05
10924	SMPDL3A	chr6	+	SE	1	0.162	0.838	0.000306579	0.0106003	0.601	0.297	0.304	3.45e-06	0.000155589
23786	BCL2L13	chr22	+	SE	0.843	0.296	0.547	4.58e-10	9.77e-08	0.871	0.306	0.565	7.28e-12	1.15e-09
151648	SGOL1	chr3	-	SE	0.703	0.334	0.369	0.000227489	0.00829341	1	0.259	0.741	4.11e-14	9.63e-12
4204	MECP2	chrX	-	SE	0.901	0.31	0.591	0	0	0.78	0.281	0.499	1.14e-09	1.19e-07
23514	SPIDR	chr8	+	SE	0.809	0.37	0.439	0.000188432	0.00719864	0.903	0.254	0.649	2.89e-08	2.25e-06
339123	JMJD8	chr16	-	SE	0.852	0.289	0.563	1.21e-06	9.6e-05	0.786	0.272	0.514	0.000252147	0.00599914
79741	CCDC7	chr10	+	A5SS	0.456	0.929	-0.473	0.000497526	0.0177839	0.289	0.882	-0.593	9.42e-06	0.000930541
25912	C1orf43	chr1	-	SE	0.903	0.396	0.507	0	0	0.762	0.204	0.558	0	0
25831	HECTD1	chr14	-	SE	0.987	0.437	0.55	0	0	1	0.489	0.511	2.93e-08	2.28e-06
51012	PRELID3B	chr20	-	SE	0.931	0.444	0.487	0	0	0.787	0.221	0.566	0	0
8028	MLLT10	chr10	+	SE	0.978	0.592	0.386	1.37e-06	0.000105178	1	0.343	0.657	3.39e-06	0.000153297
83787	ARMC10	chr7	+	SE	0.711	0.332	0.379	6.89e-10	1.38e-07	0.832	0.17	0.662	0	0
4835	NQO2	chr6	+	SE	0.905	0.19	0.715	3.61e-05	0.00180207	0.395	0.075	0.32	0.000529144	0.0112168
55768	NGLY1	chr3	-	SE	0.579	0.21	0.369	5.03e-12	1.45e-09	0.868	0.21	0.658	0	0
25957	PNISR	chr6	-	SE	0.949	0.506	0.443	5.55e-16	2.76e-13	0.885	0.303	0.582	2.22e-11	3.24e-09
79675	FASTKD1	chr2	-	SE	1	0.55	0.45	4.36e-07	4e-05	0.873	0.305	0.568	2.32e-07	1.43e-05
54834	GDAP2	chr1	-	SE	1	0.615	0.385	9.41e-05	0.00404154	1	0.368	0.632	5.22e-05	0.00159145
9761	MLEC	chr12	+	SE	0.938	0.475	0.463	0	0	0.95	0.405	0.545	0	0
11068	CYB561D2	chr3	+	SE	0.845	0.421	0.424	0.000233449	0.0084796	0.82	0.248	0.572	1.3e-05	0.000486218
79109	MAPKAP1	chr9	-	SE	0.589	0.208	0.381	0.000335071	0.0114197	0.851	0.236	0.615	0	0
23469	PHF3	chr6	+	SE	0.928	0.322	0.606	3.51e-06	0.000237389	0.786	0.406	0.38	2.12e-05	0.000742805
284349	ZNF283	chr19	+	SE	1	0.442	0.558	0.0012487	0.0322598	0.83	0.402	0.428	2.11e-05	0.000739847
84461	NEURL4	chr17	-	SE	0.952	0.364	0.588	4.32e-10	9.29e-08	0.781	0.384	0.397	0.0029242	0.0443129
90417	KNSTRN	chr15	+	SE	1	0.457	0.543	0.00175353	0.0425002	0.987	0.553	0.434	6.84e-08	4.84e-06
3612	IMPA1	chr8	-	SE	0.769	0.162	0.607	7.27e-06	0.0004536	0.401	0.05	0.351	6.01e-06	0.000248287
57609	DIP2B	chr12	+	SE	0.848	0.344	0.504	0	0	0.983	0.537	0.446	0	0
9841	ZBTB24	chr6	-	SE	0.959	0.551	0.408	0.000428749	0.0138595	1	0.459	0.541	1.16e-08	9.86e-07
29970	SCHIP1	chr3	+	SE	1	0.498	0.502	0	0	0.953	0.513	0.44	1.39e-10	1.7e-08
54819	ZCCHC10	chr5	-	SE	0.476	0.18	0.296	0.00062676	0.0183888	0.898	0.254	0.644	1.23e-12	2.23e-10
55248	TMEM206	chr1	-	SE	1	0.577	0.423	0.000118713	0.0048835	1	0.485	0.515	8.83e-05	0.00247245
23080	AVL9	chr7	+	SE	0.766	0.267	0.499	0.000178617	0.00692046	0.766	0.327	0.439	0.00144784	0.0257347
64682	ANAPC1	chr2	-	SE	0.906	0.458	0.448	0.000540201	0.0163951	0.885	0.4	0.485	6.88e-07	3.79e-05
131118	DNAJC19	chr3	-	SE	1	0.592	0.408	3.8e-05	0.00188522	1	0.479	0.521	1.55e-08	1.27e-06
118813	ZFYVE27	chr10	+	A3SS	0.64	0.136	0.504	1.14e-06	5.44e-05	0.526	0.102	0.424	0.000839017	0.0203828
10311	DSCR3	chr21	-	SE	0.828	0.329	0.499	9.4e-09	1.42e-06	1	0.573	0.427	9.37e-10	9.89e-08
93663	ARHGAP18	chr6	-	SE	0.783	0.283	0.5	7.6e-08	8.51e-06	0.845	0.419	0.426	0.000784672	0.0155932
57184	FAM219B	chr15	-	SE	0.825	0.301	0.524	2.04e-09	3.71e-07	0.823	0.431	0.392	0.00107363	0.0202462
3313	HSPA9	chr5	-	SE	0.999	0.631	0.368	0	0	0.985	0.438	0.547	0	0
6183	MRPS12	chr19	+	RI	0.229	0.629	-0.4	2.39e-05	0.000406721	0.174	0.687	-0.513	0	0
9470	EIF4E2	chr2	+	SE	0.852	0.449	0.403	2.22e-16	1.19e-13	0.894	0.389	0.505	0	0
23048	FNBP1	chr9	-	SE	0.862	0.32	0.542	2.86e-05	0.00146916	1	0.638	0.362	0.000742714	0.0149098
4665	NAB2	chr12	+	SE	0.957	0.537	0.42	6.03e-07	5.31e-05	0.843	0.361	0.482	1.18e-09	1.23e-07
79707	NOL9	chr1	-	SE	0.951	0.483	0.468	0.000328422	0.0112136	1	0.569	0.431	4.96e-06	0.000212234
129531	MITD1	chr2	-	SE	0.779	0.31	0.469	0	0	0.759	0.33	0.429	1.14e-14	3.02e-12
388567	ZNF749	chr19	+	A5SS	0.954	0.536	0.418	6.17e-06	0.00049394	1	0.527	0.473	0.000384911	0.0230406
8940	TOP3B	chr22	-	RI	0.124	0.357	-0.233	0.00159435	0.0142652	0.193	0.848	-0.655	0	0
57179	KIAA1191	chr5	-	MXE	0.14	0.567	-0.427	7.11e-06	0.000667519	0.122	0.58	-0.458	3.28e-07	2.88e-05
26009	ZZZ3	chr1	-	SE	0.524	0.135	0.389	9.23e-07	7.53e-05	0.709	0.218	0.491	1.41e-07	9.25e-06
59343	SENP2	chr3	+	SE	1	0.555	0.445	0.00125568	0.032327	1	0.565	0.435	7.54e-07	4.08e-05
1500	CTNND1	chr11	+	SE	0.837	0.395	0.442	5.33e-14	1.99e-11	0.784	0.352	0.432	1.92e-08	1.55e-06
55173	MRPS10	chr6	-	SE	0.938	0.59	0.348	7.78e-06	0.000480725	0.674	0.15	0.524	5.29e-08	3.87e-06
57179	KIAA1191	chr5	-	SE	0.97	0.566	0.404	8.49e-14	3.09e-11	0.983	0.517	0.466	0	0
7158	TP53BP1	chr15	-	SE	1	0.648	0.352	3.72e-07	3.49e-05	1	0.483	0.517	8.51e-13	1.64e-10
60684	TRAPPC11	chr4	+	SE	0.979	0.681	0.298	0.000581389	0.0173559	0.825	0.259	0.566	2.29e-05	0.000792861
100132406	NBPF10	chr1	+	SE	1	0.498	0.502	2.8e-05	0.00144616	0.96	0.599	0.361	4.5e-06	0.000195218
54206	ERRFI1	chr1	-	SE	0.991	0.669	0.322	0	0	0.95	0.411	0.539	0	0
9150	CTDP1	chr18	+	SE	0.691	0.319	0.372	2.04e-05	0.00110756	0.783	0.295	0.488	4.04e-11	5.54e-09
196792	FAM24B	chr10	-	SE	0.98	0.675	0.305	3.66e-15	1.7e-12	0.672	0.129	0.543	8.99e-13	1.71e-10
10728	PTGES3	chr12	-	MXE	0.909	0.441	0.468	5.85e-12	3.37e-09	0.887	0.507	0.38	1.68e-09	3.22e-07
55088	CCDC186	chr10	-	SE	0.937	0.563	0.374	0.000426961	0.0138345	1	0.527	0.473	0.00177109	0.0299919
196792	FAM24B	chr10	-	SE	0.978	0.674	0.304	4.42e-14	1.75e-11	0.646	0.108	0.538	1.05e-10	1.32e-08
25909	AHCTF1	chr1	-	SE	0.949	0.55	0.399	4.66e-13	1.48e-10	0.978	0.539	0.439	2.66e-14	6.51e-12
55010	PARPBP	chr12	+	SE	0.838	0.5	0.338	9.24e-05	0.00398925	0.965	0.465	0.5	6.85e-08	4.84e-06
23759	PPIL2	chr22	+	RI	0.531	1	-0.469	1.59e-05	0.000289515	0.384	0.752	-0.368	0.000379301	0.0050324
23126	POGZ	chr1	-	SE	1	0.528	0.472	2.92e-09	5.11e-07	0.816	0.456	0.36	0.00258416	0.0404245
6310	ATXN1	chr6	-	SE	0.786	0.336	0.45	4.49e-05	0.00217353	1	0.621	0.379	5.1e-05	0.00156147
2941	GSTA4	chr6	-	SE	1	0.526	0.474	7.57e-06	0.00046913	0.99	0.638	0.352	1.7e-10	2.06e-08
955	ENTPD6	chr20	+	SE	1	0.822	0.178	0.00118869	0.0311457	1	0.352	0.648	1.75e-07	1.11e-05
22876	INPP5F	chr10	+	SE	1	0.527	0.473	0.00202445	0.0475068	0.879	0.529	0.35	0.00115136	0.0214249
57179	KIAA1191	chr5	-	SE	0.838	0.503	0.335	0.000568083	0.0170714	0.894	0.407	0.487	1.32e-09	1.33e-07
80256	FAM214B	chr9	-	SE	1	0.638	0.362	8.07e-05	0.00359698	0.987	0.528	0.459	1.71e-13	3.73e-11
9236	CCPG1	chr15	-	A3SS	0.883	0.495	0.388	0	0	1	0.582	0.418	9.08e-11	1.67e-08
8539	API5	chr11	+	SE	0.991	0.544	0.447	0	0	0.977	0.62	0.357	6.36e-11	8.39e-09
6502	SKP2	chr5	+	SE	1	0.529	0.471	0.000304572	0.010571	0.948	0.616	0.332	3.28e-08	2.51e-06
9904	RBM19	chr12	-	RI	0.377	0.77	-0.393	0.000144439	0.00193853	0.342	0.749	-0.407	0.000390779	0.0050324
51491	NOP16	chr5	-	SE	0.973	0.645	0.328	1.11e-07	1.19e-05	0.927	0.456	0.471	1.27e-09	1.3e-07
285527	FRYL	chr4	-	SE	0.899	0.452	0.447	0.000104551	0.00440034	0.986	0.636	0.35	1.24e-06	6.42e-05
1488	CTBP2	chr10	-	SE	1	0.659	0.341	2.22e-16	1.19e-13	1	0.545	0.455	4.04e-14	9.55e-12
80174	DBF4B	chr17	+	SE	0.978	0.629	0.349	1.63e-05	0.000909231	0.932	0.49	0.442	7.79e-10	8.42e-08
84271	POLDIP3	chr22	-	SE	0.787	0.473	0.314	8.01e-07	6.67e-05	0.888	0.415	0.473	1.11e-15	3.31e-13
23786	BCL2L13	chr22	+	SE	0.877	0.501	0.376	1.48e-08	2.11e-06	0.911	0.502	0.409	3.56e-12	5.82e-10
7871	SLMAP	chr3	+	SE	1	0.56	0.44	0.000780188	0.022015	1	0.656	0.344	0.00278856	0.0427252
4173	MCM4	chr8	+	RI	0.121	0.484	-0.363	0.000250124	0.00311129	0.147	0.566	-0.419	2.19e-13	1.43e-11
55486	PARL	chr3	-	SE	0.713	0.37	0.343	4.13e-05	0.00201634	0.931	0.492	0.439	6.18e-08	4.41e-06
57223	PPP4R3B	chr2	-	SE	0.772	0.462	0.31	3.95e-05	0.00194688	0.854	0.385	0.469	3.79e-09	3.55e-07
262	AMD1	chr6	+	SE	1	0.613	0.387	0	0	0.943	0.552	0.391	5.95e-13	1.2e-10
1649	DDIT3	chr12	-	RI	0.219	0.537	-0.318	0	0	0.337	0.791	-0.454	2.88e-07	9.41e-06
55791	LRIF1	chr1	-	SE	0.7	0.258	0.442	0	0	0.793	0.465	0.328	3.54e-06	0.000159053
8394	PIP5K1A	chr1	+	SE	0.907	0.502	0.405	0	0	0.931	0.568	0.363	8.6e-13	1.65e-10
219988	PATL1	chr11	-	SE	0.748	0.404	0.344	6.35e-05	0.00292003	0.851	0.433	0.418	1.06e-07	7.16e-06
56938	ARNTL2	chr12	+	MXE	0.79	0.365	0.425	0.000394664	0.0160262	0.675	0.339	0.336	7.88e-05	0.00301374
23215	PRRC2C	chr1	+	SE	1	0.69	0.31	0.000152488	0.00605408	0.959	0.509	0.45	0.00108585	0.0204505
56894	AGPAT3	chr21	+	SE	0.868	0.524	0.344	0.000133816	0.00540706	0.799	0.384	0.415	1.87e-05	0.00066642
25909	AHCTF1	chr1	-	SE	0.956	0.653	0.303	0.000207427	0.00779348	0.974	0.519	0.455	1.35e-07	8.89e-06
60492	CCDC90B	chr11	-	SE	0.961	0.626	0.335	1.89e-12	5.73e-10	0.965	0.543	0.422	3.41e-10	3.97e-08
7181	NR2C1	chr12	-	SE	0.955	0.584	0.371	2.24e-07	2.19e-05	0.991	0.605	0.386	1.5e-13	3.33e-11
488	ATP2A2	chr12	+	SE	0.978	0.64	0.338	1.77e-14	7.42e-12	0.965	0.548	0.417	5.55e-16	1.71e-13
5613	PRKX	chrX	-	SE	1	0.641	0.359	0.000107974	0.00450966	0.964	0.57	0.394	0.000133335	0.00349917
199704	ZNF585A	chr19	-	SE	1	0.665	0.335	0.000973377	0.0262207	0.954	0.536	0.418	0	0
5332	PLCB4	chr20	+	SE	0.921	0.488	0.433	8.54e-05	0.00377243	1	0.681	0.319	0.00210518	0.0345217
56339	METTL3	chr14	-	SE	1	0.79	0.21	0.00087014	0.0240322	1	0.458	0.542	3.49e-07	2.07e-05
205564	SENP5	chr3	+	SE	0.819	0.392	0.427	3.5e-09	6.05e-07	0.733	0.411	0.322	1.6e-12	2.81e-10
29855	UBN1	chr16	+	SE	1	0.707	0.293	1.97e-06	0.000143387	0.945	0.49	0.455	2.13e-06	0.000103071
11019	LIAS	chr4	+	SE	1	0.614	0.386	0.00192321	0.0457998	1	0.638	0.362	9.95e-05	0.00272685
10579	TACC2	chr10	+	SE	0.591	0.246	0.345	1.18e-06	9.39e-05	0.527	0.125	0.402	0.00130507	0.0238202
1964	EIF1AX	chrX	-	SE	0.974	0.491	0.483	4.89e-10	1.03e-07	1	0.738	0.262	9.67e-06	0.000377141
1998	ELF2	chr4	-	SE	1	0.567	0.433	5.56e-09	9.14e-07	0.945	0.633	0.312	8.74e-06	0.000344029
11200	CHEK2	chr22	-	SE	0.828	0.458	0.37	3.83e-05	0.00189758	0.933	0.558	0.375	4.65e-05	0.00144757
60685	ZFAND3	chr6	+	SE	0.864	0.556	0.308	3.41e-06	0.000231516	0.922	0.489	0.433	1.99e-11	2.91e-09
10585	POMT1	chr9	+	SE	1	0.599	0.401	3.95e-05	0.00194688	0.751	0.412	0.339	6.01e-08	4.31e-06
7187	TRAF3	chr14	+	SE	0.96	0.575	0.385	0.000344936	0.0117188	0.914	0.559	0.355	1.42e-06	7.25e-05
22838	RNF44	chr5	-	SE	0.947	0.523	0.424	0.000739512	0.0211847	1	0.685	0.315	5.65e-06	0.000236281
8621	CDK13	chr7	+	SE	1	0.692	0.308	0.00197115	0.0465483	1	0.569	0.431	5.06e-09	4.64e-07
80723	SLC35G2	chr3	+	A5SS	0.597	1	-0.403	1.26e-08	2.65e-06	0.562	0.896	-0.334	8.17e-07	0.000124814
54464	XRN1	chr3	-	SE	1	0.649	0.351	1.23e-05	0.000723878	0.937	0.551	0.386	8.59e-05	0.00242654
55209	SETD5	chr3	+	SE	0.96	0.782	0.178	0.00177627	0.0429751	0.971	0.412	0.559	4.21e-14	9.79e-12
55692	LUC7L	chr16	-	SE	0.995	0.772	0.223	1.17e-07	1.24e-05	0.927	0.416	0.511	4.71e-08	3.48e-06
55687	TRMU	chr22	+	SE	0.874	0.564	0.31	0.000361872	0.0121235	0.878	0.455	0.423	8.14e-10	8.75e-08
5305	PIP4K2A	chr10	-	SE	1	0.77	0.23	1.54e-06	0.000115412	1	0.498	0.502	5.77e-12	9.32e-10
5305	PIP4K2A	chr10	-	MXE	0.879	0.616	0.263	0.000267456	0.0121865	0.827	0.358	0.469	4.42e-07	3.76e-05
23438	HARS2	chr5	+	SE	1	0.666	0.334	4.5e-07	4.11e-05	0.884	0.487	0.397	0.00222879	0.0361093
4154	MBNL1	chr3	+	SE	0.917	0.525	0.392	0	0	0.983	0.647	0.336	0	0
85014	TMEM141	chr9	+	MXE	0.052	0.393	-0.341	4.12e-06	0.000431103	0	0.386	-0.386	0.000846471	0.0193784
284695	ZNF326	chr1	+	SE	1	0.694	0.306	0.00164075	0.0402668	1	0.579	0.421	4.23e-05	0.00134234
57655	GRAMD1A	chr19	+	SE	1	0.642	0.358	1.98e-13	6.84e-11	0.982	0.614	0.368	4.38e-08	3.24e-06
9019	MPZL1	chr1	+	SE	0.772	0.473	0.299	2.53e-12	7.44e-10	0.842	0.415	0.427	0	0
55010	PARPBP	chr12	+	SE	0.859	0.512	0.347	2.36e-05	0.00125673	0.975	0.596	0.379	8.76e-07	4.71e-05
10657	KHDRBS1	chr1	+	SE	0.97	0.632	0.338	3.81e-13	1.25e-10	0.99	0.605	0.385	0	0
51491	NOP16	chr5	-	SE	0.984	0.679	0.305	1.05e-11	2.9e-09	0.961	0.544	0.417	4.44e-16	1.38e-13
130617	ZFAND2B	chr2	+	SE	0.957	0.657	0.3	0.000512326	0.0157238	0.976	0.554	0.422	1.05e-12	1.93e-10
204	AK2	chr1	-	SE	0.946	0.619	0.327	1.08e-14	4.6e-12	0.938	0.544	0.394	0	0
25912	C1orf43	chr1	-	SE	0.991	0.62	0.371	0	0	0.992	0.643	0.349	0	0
55023	PHIP	chr6	-	SE	1	0.674	0.326	0.000127513	0.00518308	1	0.608	0.392	4.84e-07	2.79e-05
9839	ZEB2	chr2	-	SE	0.951	0.556	0.395	1.92e-05	0.00105364	0.826	0.504	0.322	0.00104406	0.0198533
51069	MRPL2	chr6	-	SE	0.919	0.515	0.404	1.67e-08	2.31e-06	0.719	0.407	0.312	2.27e-05	0.000787754
7337	UBE3A	chr15	-	SE	1	0.603	0.397	8.61e-07	7.08e-05	1	0.682	0.318	6.27e-06	0.000257043
29952	DPP7	chr9	-	SE	0.838	0.405	0.433	8.17e-08	9.03e-06	0.743	0.463	0.28	0.00156414	0.027312
196792	FAM24B	chr10	-	MXE	0.308	0.629	-0.321	3.53e-14	2.71e-11	0.51	0.901	-0.391	4.84e-08	6.16e-06
114971	PTPMT1	chr11	+	RI	0.258	0.599	-0.341	9.98e-10	4.63e-08	0.325	0.695	-0.37	2.74e-11	1.39e-09
6790	AURKA	chr20	-	SE	0.735	0.257	0.478	2.06e-07	2.04e-05	0.472	0.24	0.232	0.00207583	0.0341845
56990	CDC42SE2	chr5	+	SE	0.86	0.661	0.199	0.00133779	0.0341192	1	0.494	0.506	3.06e-13	6.51e-11
51231	VRK3	chr19	-	SE	0.918	0.643	0.275	1.83e-08	2.47e-06	0.973	0.547	0.426	1.01e-11	1.54e-09
51003	MED31	chr17	-	SE	0.591	0.297	0.294	9.77e-05	0.00415146	0.806	0.4	0.406	0.000508942	0.0108352
11101	ATE1	chr10	-	MXE	0.174	0.532	-0.358	1.99e-09	5.38e-07	0.471	0.81	-0.339	1.11e-06	8.39e-05
3421	IDH3G	chrX	-	SE	0.97	0.537	0.433	1.11e-16	6.32e-14	0.898	0.635	0.263	1.8e-06	8.94e-05
6949	TCOF1	chr5	+	SE	0.616	0.279	0.337	2.58e-09	4.63e-07	0.611	0.254	0.357	7.1e-10	7.77e-08
2189	FANCG	chr9	-	SE	0.987	0.667	0.32	9.12e-08	1e-05	1	0.626	0.374	7e-13	1.37e-10
1676	DFFA	chr1	-	RI	0.118	0.545	-0.427	0	0	0.326	0.592	-0.266	5.43e-08	2.26e-06
10302	SNAPC5	chr15	-	SE	0.711	0.341	0.37	0	0	0.55	0.228	0.322	1.18e-14	3.08e-12
26071	FAM127B	chrX	-	RI	0.237	0.523	-0.286	1.66e-05	0.00029125	0.569	0.974	-0.405	0.000280236	0.00426892
56941	HMCES	chr3	+	SE	1	0.656	0.344	0.000511924	0.0157238	0.936	0.59	0.346	5.73e-09	5.21e-07
1716	DGUOK	chr2	+	SE	0.385	0.148	0.237	2.83e-06	0.000198443	0.588	0.138	0.45	6.87e-11	9.02e-09
1500	CTNND1	chr11	+	SE	0.92	0.558	0.362	0	0	0.857	0.533	0.324	2.88e-07	1.75e-05
23438	HARS2	chr5	+	SE	0.934	0.639	0.295	5.05e-05	0.00241423	0.846	0.457	0.389	0.00100678	0.0193058
1716	DGUOK	chr2	+	SE	0.655	0.387	0.268	4.51e-09	7.61e-07	0.732	0.317	0.415	3.63e-11	5.03e-09
120526	DNAJC24	chr11	+	SE	0.971	0.656	0.315	1.49e-06	0.000112722	0.849	0.483	0.366	5.05e-05	0.00154854
128338	DRAM2	chr1	-	SE	0.945	0.525	0.42	2.53e-07	2.44e-05	1	0.741	0.259	0.000417816	0.00909835
8667	EIF3H	chr8	-	SE	1	0.733	0.267	0	0	0.997	0.586	0.411	0	0
10989	IMMT	chr2	-	SE	0.992	0.835	0.157	6.01e-06	0.000387336	0.983	0.463	0.52	0	0
79979	TRMT2B	chrX	-	SE	0.962	0.595	0.367	3.53e-06	0.000237767	1	0.691	0.309	5.53e-05	0.00166828
51061	TXNDC11	chr16	-	SE	1	0.706	0.294	0.000693136	0.0200137	1	0.619	0.381	1.76e-05	0.000634314
56942	CMC2	chr16	-	SE	0.929	0.566	0.363	6.19e-05	0.00286392	0.975	0.664	0.311	5.74e-05	0.00171902
55862	ECHDC1	chr6	-	SE	0.686	0.384	0.302	0.000353096	0.0119072	0.732	0.36	0.372	4.99e-09	4.59e-07
79600	TCTN1	chr12	+	SE	0.911	0.561	0.35	8.15e-07	6.74e-05	0.86	0.539	0.321	0.00221587	0.0359972
2665	GDI2	chr10	-	SE	0.965	0.619	0.346	0	0	0.975	0.651	0.324	0	0
6902	TBCA	chr5	-	A3SS	0.802	0.484	0.318	0.000336622	0.00765414	1	0.65	0.35	0.000114129	0.00456517
147991	DPY19L3	chr19	+	SE	1	0.731	0.269	0.000207191	0.00779348	1	0.601	0.399	2.25e-10	2.72e-08
23087	TRIM35	chr8	-	SE	1	0.802	0.198	0.0019878	0.046848	1	0.53	0.47	2.89e-07	1.75e-05
5831	PYCR1	chr17	-	SE	0.893	0.562	0.331	4.77e-15	2.17e-12	0.762	0.427	0.335	0.000290201	0.00671005
539	ATP5O	chr21	-	SE	0.976	0.602	0.374	2.38e-14	9.83e-12	0.979	0.689	0.29	1.25e-12	2.25e-10
55010	PARPBP	chr12	+	SE	0.913	0.66	0.253	5.71e-05	0.00267436	0.981	0.572	0.409	1.25e-09	1.29e-07
55755	CDK5RAP2	chr9	-	SE	0.828	0.53	0.298	0.000327921	0.0112105	0.941	0.577	0.364	1.54e-09	1.54e-07
2677	GGCX	chr2	-	SE	0.894	0.599	0.295	0.000912922	0.0249614	1	0.635	0.365	0.000109802	0.00295505
54443	ANLN	chr7	+	SE	0.989	0.708	0.281	0	0	0.997	0.62	0.377	0	0
152559	PAQR3	chr4	-	SE	1	0.779	0.221	5.42e-05	0.00256915	0.812	0.375	0.437	2.56e-12	4.29e-10
79707	NOL9	chr1	-	SE	0.978	0.703	0.275	0.000857118	0.0238171	1	0.617	0.383	5.3e-07	3.01e-05
22	ABCB7	chrX	-	SE	0.904	0.62	0.284	0.00053505	0.0162749	0.93	0.559	0.371	7.82e-06	0.000312857
80723	SLC35G2	chr3	+	A5SS	0.639	1	-0.361	1.22e-09	2.92e-07	0.608	0.901	-0.293	1.89e-05	0.00167084
6152	RPL24	chr3	-	SE	0.979	0.695	0.284	0	0	0.973	0.603	0.37	0	0
5723	PSPH	chr7	-	SE	0.969	0.694	0.275	2.81e-11	7.24e-09	0.975	0.6	0.375	4.44e-16	1.38e-13
9583	ENTPD4	chr8	-	SE	0.991	0.74	0.251	2.2e-07	2.16e-05	0.906	0.507	0.399	2.6e-06	0.000122946
84340	GFM2	chr5	-	SE	0.866	0.593	0.273	1.78e-06	0.000130997	0.863	0.487	0.376	3.03e-08	2.34e-06
55892	MYNN	chr3	+	SE	0.903	0.653	0.25	4.92e-06	0.00032328	1	0.601	0.399	9.1e-11	1.17e-08
29066	ZC3H7A	chr16	-	SE	0.949	0.567	0.382	0.000579138	0.0173076	1	0.734	0.266	0.00267104	0.0414109
83752	LONP2	chr16	+	SE	0.873	0.619	0.254	3.37e-08	4.17e-06	0.944	0.554	0.39	5.12e-06	0.000217373
25871	C3orf17	chr3	-	SE	0.875	0.675	0.2	0.000349857	0.0118565	0.986	0.543	0.443	2.64e-12	4.4e-10
79813	EHMT1	chr9	+	SE	0.862	0.508	0.354	0.000904837	0.0247651	0.555	0.267	0.288	0.000136317	0.00355411
57179	KIAA1191	chr5	-	SE	0.909	0.646	0.263	0.000450537	0.0143098	0.935	0.557	0.378	7.21e-09	6.36e-07
29127	RACGAP1	chr12	-	SE	0.912	0.623	0.289	0	0	0.936	0.588	0.348	0	0
6733	SRPK2	chr7	-	SE	0.985	0.642	0.343	5.11e-14	1.96e-11	1	0.708	0.292	2.51e-07	1.54e-05
2181	ACSL3	chr2	+	SE	0.744	0.494	0.25	0.000255622	0.00909156	0.903	0.518	0.385	2.48e-14	6.1e-12
204	AK2	chr1	-	SE	0.962	0.676	0.286	6e-15	2.64e-12	0.954	0.606	0.348	1.11e-16	3.65e-14
118424	UBE2J2	chr1	-	MXE	0.809	0.421	0.388	2.62e-05	0.00201669	0.959	0.713	0.246	0.000860949	0.019626
10486	CAP2	chr6	+	SE	0.836	0.498	0.338	0.00171929	0.0417814	0.948	0.653	0.295	0.00165339	0.0285884
84079	ANKRD27	chr19	-	SE	0.917	0.529	0.388	1.57e-07	1.6e-05	0.809	0.565	0.244	9.41e-05	0.00260575
25996	REXO2	chr11	+	SE	1	0.818	0.182	8.09e-07	6.72e-05	1	0.553	0.447	0	0
961	CD47	chr3	-	SE	0.717	0.332	0.385	1.4e-09	2.66e-07	0.494	0.251	0.243	0.000990916	0.0190387
9125	RQCD1	chr2	+	SE	0.919	0.57	0.349	1.92e-09	3.56e-07	0.988	0.71	0.278	2.77e-12	4.57e-10
5831	PYCR1	chr17	-	SE	0.906	0.556	0.35	0	0	0.556	0.283	0.273	0.000460663	0.00992171
168850	ZNF800	chr7	-	SE	0.96	0.68	0.28	3.13e-05	0.00159189	0.743	0.4	0.343	0.000764535	0.0153166
955	ENTPD6	chr20	+	SE	0.657	0.409	0.248	0.000880828	0.0242626	0.656	0.282	0.374	0.00190189	0.0318058
23345	SYNE1	chr6	-	SE	0.88	0.635	0.245	1.36e-08	1.97e-06	0.87	0.494	0.376	7.53e-07	4.08e-05
6905	TBCE	chr1	+	SE	0.917	0.676	0.241	0.00025685	0.00912337	1	0.625	0.375	5.31e-07	3.01e-05
85014	TMEM141	chr9	+	SE	0.954	0.653	0.301	1.15e-05	0.000682428	1	0.686	0.314	0.00323239	0.0478304
3187	HNRNPH1	chr5	-	SE	0.804	0.547	0.257	2.46e-08	3.23e-06	0.623	0.266	0.357	0	0
55692	LUC7L	chr16	-	SE	0.982	0.801	0.181	0.000163865	0.00641615	0.977	0.545	0.432	5.79e-08	4.17e-06
6606	SMN1	chr5	+	SE	0.991	0.681	0.31	2.05e-11	5.42e-09	0.898	0.598	0.3	4.35e-06	0.00018981
124512	METTL23	chr17	+	SE	0.59	0.238	0.352	8.67e-05	0.0038152	0.561	0.303	0.258	0.0026149	0.0407543
4154	MBNL1	chr3	+	MXE	0.853	0.511	0.342	3.38e-13	2.22e-10	0.913	0.645	0.268	6.25e-13	1.86e-10
4999	ORC2	chr2	-	SE	1	0.733	0.267	1.53e-08	2.18e-06	1	0.658	0.342	6.39e-10	7.15e-08
10539	GLRX3	chr10	+	SE	1	0.659	0.341	5.9e-11	1.46e-08	1	0.734	0.266	2.58e-06	0.000122284
8554	PIAS1	chr15	+	SE	1	0.744	0.256	0.00118927	0.0311457	1	0.649	0.351	8.79e-05	0.00246624
83787	ARMC10	chr7	+	SE	0.525	0.279	0.246	2.74e-06	0.000192968	0.612	0.252	0.36	3e-11	4.25e-09
55312	RFK	chr9	-	SE	0.995	0.817	0.178	1.11e-16	6.32e-14	1	0.573	0.427	0	0
55863	TMEM126B	chr11	+	SE	0.786	0.43	0.356	1.78e-07	1.79e-05	0.721	0.472	0.249	0.00330906	0.0486966
25912	C1orf43	chr1	-	MXE	0.591	0.272	0.319	5.22e-15	4.8e-12	0.632	0.346	0.286	3.12e-07	2.79e-05
89910	UBE3B	chr12	+	A5SS	0.155	0.376	-0.221	0.000680827	0.0219959	0.226	0.608	-0.382	5.28e-07	8.87e-05
27161	AGO2	chr8	-	SE	0.914	0.629	0.285	0.00047422	0.0148787	0.867	0.55	0.317	3.76e-06	0.000168094
4552	MTRR	chr5	+	SE	0.445	0.204	0.241	2.73e-05	0.00141789	0.77	0.41	0.36	1.51e-05	0.000553377
57579	FAM135A	chr6	+	SE	0.908	0.597	0.311	0.000595348	0.0176568	0.911	0.622	0.289	0.00044361	0.00960343
9055	PRC1	chr15	-	SE	0.944	0.747	0.197	1.55e-11	4.19e-09	0.967	0.569	0.398	0	0
286257	C9orf142	chr9	+	SE	0.922	0.6	0.322	1.64e-07	1.66e-05	0.927	0.655	0.272	4.77e-05	0.00147592
351	APP	chr21	-	SE	0.855	0.671	0.184	9.68e-05	0.00412973	0.873	0.466	0.407	2.66e-15	7.5e-13
116138	KLHDC3	chr6	+	SE	0.952	0.6	0.352	4.88e-08	5.58e-06	0.956	0.718	0.238	1.36e-09	1.37e-07
143	PARP4	chr13	-	SE	0.979	0.733	0.246	1.2e-06	9.55e-05	0.88	0.536	0.344	1.5e-07	9.68e-06
2356	FPGS	chr9	+	SE	1	0.778	0.222	8.77e-07	7.19e-05	0.983	0.616	0.367	2.94e-14	7.04e-12
4233	MET	chr7	+	SE	0.936	0.716	0.22	7.34e-07	6.28e-05	0.959	0.592	0.367	0.000722519	0.0145936
55183	RIF1	chr2	+	SE	0.526	0.221	0.305	3.67e-07	3.46e-05	0.387	0.106	0.281	1.13e-06	5.93e-05
146050	ZSCAN29	chr15	-	SE	1	0.711	0.289	6.03e-05	0.0028074	1	0.703	0.297	0.000240888	0.00578247
26118	WSB1	chr17	+	SE	0.989	0.651	0.338	9.26e-11	2.18e-08	1	0.754	0.246	2.27e-05	0.000787754
56288	PARD3	chr10	-	SE	0.744	0.56	0.184	8.21e-06	0.000503895	0.801	0.402	0.399	1.09e-07	7.35e-06
9989	PPP4R1	chr18	-	SE	1	0.764	0.236	4.35e-05	0.00211566	0.995	0.648	0.347	0	0
4848	CNOT2	chr12	+	SE	0.983	0.743	0.24	1.27e-07	1.32e-05	0.961	0.619	0.342	1.97e-08	1.58e-06
56938	ARNTL2	chr12	+	SE	0.951	0.67	0.281	6.47e-06	0.000410165	0.868	0.568	0.3	3.92e-08	2.94e-06
27332	ZNF638	chr2	+	SE	0.972	0.729	0.243	9.21e-05	0.00398513	1	0.662	0.338	0.000653107	0.0134116
23385	NCSTN	chr1	+	SE	1	0.717	0.283	1.31e-06	0.000102033	0.986	0.689	0.297	1.2e-05	0.000457361
4154	MBNL1	chr3	+	SE	0.959	0.659	0.3	0	0	0.949	0.671	0.278	0	0
55250	ELP2	chr18	+	SE	1	0.725	0.275	0.000718538	0.0206381	1	0.697	0.303	0.00100931	0.0193292
55236	UBA6	chr4	-	SE	1	0.817	0.183	0.000418033	0.0135612	1	0.606	0.394	1.33e-10	1.64e-08
51099	ABHD5	chr3	+	SE	0.964	0.689	0.275	7.64e-11	1.81e-08	0.968	0.667	0.301	0.000806703	0.0159987
9094	UNC119	chr17	-	SE	1	0.672	0.328	6.2e-05	0.00286622	0.964	0.716	0.248	0.00103056	0.0196345
5747	PTK2	chr8	-	SE	0.465	0.213	0.252	2.26e-09	4.09e-07	0.487	0.164	0.323	9.36e-12	1.44e-09
2782	GNB1	chr1	-	SE	0.931	0.669	0.262	3.36e-11	8.52e-09	0.928	0.616	0.312	0	0
509	ATP5C1	chr10	+	SE	0.864	0.672	0.192	0.000963468	0.0260308	0.972	0.59	0.382	1.67e-13	3.68e-11
128338	DRAM2	chr1	-	SE	0.948	0.664	0.284	0.000308497	0.0106397	1	0.711	0.289	0.000776411	0.0154706
5298	PI4KB	chr1	-	SE	0.337	0.598	-0.261	3.03e-06	0.000211254	0.423	0.733	-0.31	1.29e-08	1.08e-06
23369	PUM2	chr2	-	SE	0.641	0.432	0.209	0.000884212	0.0243225	0.847	0.485	0.362	9.83e-09	8.47e-07
51008	ASCC1	chr10	-	SE	0.943	0.742	0.201	0.000757479	0.0215976	0.944	0.575	0.369	2.44e-06	0.000116486
9150	CTDP1	chr18	+	MXE	0.553	0.233	0.32	6.91e-05	0.00429874	0.453	0.204	0.249	9.42e-05	0.00348031
54583	EGLN1	chr1	-	SE	0.935	0.744	0.191	9.61e-13	3.02e-10	1	0.626	0.374	0	0
81614	NIPA2	chr15	-	SE	0.962	0.75	0.212	4e-08	4.79e-06	0.969	0.618	0.351	0	0
54620	FBXL19	chr16	+	SE	1	0.646	0.354	0.000539006	0.016377	1	0.792	0.208	0.000829195	0.0163679
25912	C1orf43	chr1	-	MXE	0.784	0.503	0.281	0	0	0.726	0.445	0.281	4.34e-09	7.64e-07
121642	ALKBH2	chr12	-	SE	0.809	0.493	0.316	2.44e-12	7.24e-10	0.712	0.468	0.244	0.00100805	0.0193176
5705	PSMC5	chr17	+	SE	1	0.727	0.273	2.72e-09	4.82e-07	0.956	0.669	0.287	3.2e-08	2.46e-06
51186	TCEAL9	chrX	+	SE	0.647	0.392	0.255	2.88e-08	3.68e-06	0.516	0.211	0.305	0	0
9678	PHF14	chr7	+	SE	0.813	0.466	0.347	2.06e-07	2.04e-05	0.898	0.686	0.212	0.000918419	0.0178665
9197	SLC33A1	chr3	-	SE	1	0.699	0.301	1.34e-05	0.000778329	1	0.744	0.256	0.000770402	0.015382
91942	NDUFAF2	chr5	+	SE	0.908	0.713	0.195	0.000219007	0.00808401	1	0.638	0.362	0	0
221037	JMJD1C	chr10	-	SE	0.429	0.197	0.232	0.000434157	0.0140012	0.491	0.167	0.324	0.000938056	0.0182006
55012	PPP2R3C	chr14	-	SE	0.925	0.704	0.221	0.000308099	0.0106393	0.864	0.532	0.332	9.69e-06	0.000377323
9553	MRPL33	chr2	+	SE	0.801	0.577	0.224	2.81e-05	0.0014469	0.586	0.258	0.328	2.99e-07	1.8e-05
23028	KDM1A	chr1	+	SE	0.441	0.16	0.281	3.06e-06	0.000211792	0.371	0.102	0.269	4.63e-10	5.28e-08
9156	EXO1	chr1	+	SE	0.425	0.127	0.298	0.00101818	0.0272076	0.415	0.163	0.252	0.0032039	0.0474774
7109	TRAPPC10	chr21	+	SE	1	0.78	0.22	0.00178028	0.0430341	0.94	0.61	0.33	2.36e-07	1.45e-05
79719	AAGAB	chr15	-	SE	0.982	0.755	0.227	0	0	1	0.68	0.32	0	0
64412	GZF1	chr20	+	SE	0.953	0.698	0.255	3.96e-07	3.67e-05	1	0.708	0.292	0.00033582	0.00757517
84067	FAM160A2	chr11	-	SE	1	0.785	0.215	0.000159101	0.00626202	1	0.668	0.332	0.000256331	0.00607424
10393	ANAPC10	chr4	-	SE	1	0.813	0.187	0.000860399	0.0238535	0.976	0.617	0.359	1.84e-05	0.000656919
10644	IGF2BP2	chr3	-	SE	0.918	0.622	0.296	0.0013146	0.0335592	0.679	0.43	0.249	0.00104746	0.0198756
55957	LIN37	chr19	+	SE	0.961	0.688	0.273	2e-08	2.66e-06	1	0.731	0.269	9.08e-11	1.17e-08
84271	POLDIP3	chr22	-	SE	0.37	0.114	0.256	0.000265094	0.00935534	0.363	0.077	0.286	0.000623157	0.0129042
130074	FAM168B	chr2	-	MXE	0.913	0.692	0.221	0.000381712	0.0160262	0.972	0.652	0.32	2.3e-14	8.07e-12
2618	GART	chr21	-	SE	0.987	0.776	0.211	2.11e-15	1.01e-12	0.973	0.645	0.328	0	0
23405	DICER1	chr14	-	SE	0.7	0.439	0.261	1.7e-05	0.00094253	0.772	0.494	0.278	6.71e-13	1.33e-10
195827	AAED1	chr9	-	SE	0.694	0.415	0.279	0.000464623	0.014638	0.642	0.382	0.26	0.000215409	0.00526496
57579	FAM135A	chr6	+	SE	0.978	0.654	0.324	6.13e-05	0.00284503	1	0.786	0.214	0.000258532	0.00611658
3183	HNRNPC	chr14	-	SE	0.474	0.264	0.21	0	0	0.52	0.194	0.326	0	0
4154	MBNL1	chr3	+	SE	0.717	0.374	0.343	0	0	0.582	0.389	0.193	0.000125388	0.00331118
9553	MRPL33	chr2	+	SE	0.961	0.819	0.142	3.53e-08	4.32e-06	0.907	0.514	0.393	0	0
4089	SMAD4	chr18	+	SE	0.988	0.814	0.174	4.19e-08	5e-06	0.983	0.622	0.361	0	0
8624	PSMG1	chr21	-	SE	0.897	0.67	0.227	4.88e-10	1.03e-07	0.826	0.519	0.307	0	0
976	ADGRE5	chr19	+	SE	0.412	0.16	0.252	0.00126977	0.0325365	0.383	0.102	0.281	7.45e-10	8.09e-08
64422	ATG3	chr3	-	RI	0.031	0.339	-0.308	0	0	0.025	0.249	-0.224	0	0
2803	GOLGA4	chr3	+	SE	0.987	0.716	0.271	8.82e-12	2.48e-09	1	0.739	0.261	4.31e-05	0.00135729
8624	PSMG1	chr21	-	SE	0.898	0.686	0.212	1.32e-08	1.91e-06	0.828	0.51	0.318	0	0
81614	NIPA2	chr15	-	MXE	0.712	0.515	0.197	0.000204873	0.0101379	0.738	0.405	0.333	4.88e-15	2.01e-12
2273	FHL1	chrX	+	SE	0.983	0.754	0.229	9.36e-05	0.00402456	1	0.7	0.3	1.15e-06	6.02e-05
2475	MTOR	chr1	-	SE	0.925	0.628	0.297	0.000480502	0.0149803	0.989	0.758	0.231	3.25e-05	0.00105429
51520	LARS	chr5	-	SE	0.996	0.717	0.279	8.88e-16	4.33e-13	1	0.752	0.248	9.46e-13	1.76e-10
26130	GAPVD1	chr9	+	SE	1	0.802	0.198	2.4e-05	0.00126822	1	0.672	0.328	7.44e-15	2e-12
64430	PCNX4	chr14	+	SE	0.624	0.4	0.224	2.67e-06	0.000189276	0.712	0.413	0.299	6.03e-11	7.99e-09
6738	TROVE2	chr1	+	SE	0.625	0.415	0.21	7.42e-09	1.17e-06	0.889	0.58	0.309	1.96e-07	1.23e-05
2186	BPTF	chr17	+	SE	1	0.702	0.298	2.6e-06	0.000184683	1	0.782	0.218	0.00100074	0.0192025
286257	C9orf142	chr9	+	MXE	0.764	0.49	0.274	3.02e-05	0.00216608	0.723	0.482	0.241	0.00119861	0.025787
23171	GPD1L	chr3	+	SE	0.881	0.676	0.205	0.000582334	0.0173651	1	0.693	0.307	0.00029205	0.00673173
8650	NUMB	chr14	-	SE	1	0.753	0.247	0.00105926	0.0281731	1	0.735	0.265	0.00193834	0.0323056
9553	MRPL33	chr2	+	MXE	0.269	0.509	-0.24	3.37e-05	0.00235086	0.526	0.797	-0.271	6.51e-06	0.000374874
137695	TMEM68	chr8	-	SE	0.78	0.495	0.285	0.000373388	0.0123926	0.945	0.719	0.226	2.41e-05	0.000831285
23261	CAMTA1	chr1	+	SE	0.811	0.55	0.261	0.00203092	0.0476177	0.822	0.572	0.25	0.000731753	0.0147499
27347	STK39	chr2	-	SE	1	0.782	0.218	3.27e-05	0.00165525	0.968	0.677	0.291	2.92e-05	0.000974256
55183	RIF1	chr2	+	SE	0.966	0.766	0.2	0.0006683	0.0194198	0.983	0.674	0.309	5.15e-08	3.78e-06
84964	ALKBH6	chr19	-	SE	0.985	0.723	0.262	0.000220887	0.0081128	0.97	0.724	0.246	0.00231465	0.0373352
6810	STX4	chr16	+	RI	0.279	0.033	0.246	0.000418196	0.00507809	0.295	0.035	0.26	0.00559252	0.0433183
9989	PPP4R1	chr18	-	SE	1	0.713	0.287	1.68e-12	5.21e-10	0.919	0.7	0.219	8.24e-12	1.28e-09
55726	ASUN	chr12	-	SE	0.929	0.691	0.238	1.36e-09	2.6e-07	0.928	0.66	0.268	1.3e-14	3.37e-12
5715	PSMD9	chr12	+	SE	0.951	0.671	0.28	8.91e-09	1.37e-06	1	0.774	0.226	3.51e-07	2.07e-05
64859	NABP1	chr2	+	SE	1	0.796	0.204	5.7e-10	1.17e-07	1	0.699	0.301	4.14e-07	2.42e-05
81502	HM13	chr20	+	SE	0.95	0.726	0.224	1.54e-05	0.000869918	0.946	0.665	0.281	6.15e-13	1.23e-10
53827	FXYD5	chr19	+	SE	0.901	0.575	0.326	2.49e-05	0.00130862	0.986	0.807	0.179	1.05e-05	0.000403342
10213	PSMD14	chr2	+	SE	0.988	0.74	0.248	0	0	0.996	0.74	0.256	0	0
85021	REPS1	chr6	-	SE	0.989	0.675	0.314	6.99e-09	1.12e-06	0.944	0.754	0.19	3.58e-06	0.000160632
9826	ARHGEF11	chr1	-	SE	1	0.82	0.18	0.000144887	0.00579441	1	0.677	0.323	1.47e-06	7.45e-05
57560	IFT80	chr3	-	SE	0.99	0.807	0.183	0.000295242	0.0103032	1	0.681	0.319	5.36e-07	3.04e-05
56180	MOSPD1	chrX	-	SE	0.452	0.261	0.191	0.000404591	0.0132511	0.429	0.118	0.311	7.34e-09	6.42e-07
9960	USP3	chr15	+	SE	0.996	0.799	0.197	2.47e-13	8.33e-11	0.892	0.59	0.302	0.000468346	0.0100652
9236	CCPG1	chr15	-	SE	0.948	0.69	0.258	0	0	1	0.76	0.24	1.31e-09	1.33e-07
10078	TSSC4	chr11	+	SE	0.126	0.354	-0.228	1.26e-07	1.32e-05	0.122	0.391	-0.269	1.77e-05	0.000638241
84172	POLR1B	chr2	+	SE	1	0.746	0.254	3.92e-07	3.64e-05	1	0.758	0.242	1.01e-07	6.88e-06
79710	MORC4	chrX	-	SE	0.92	0.785	0.135	0.00153393	0.0382991	1	0.639	0.361	0.00148461	0.0262144
23137	SMC5	chr9	+	SE	0.99	0.767	0.223	1.71e-06	0.000127291	1	0.728	0.272	5.83e-08	4.19e-06
55833	UBAP2	chr9	-	MXE	0.186	0.407	-0.221	0.00124908	0.0375704	0.316	0.589	-0.273	3.06e-05	0.00140037
56852	RAD18	chr3	-	SE	1	0.798	0.202	0.000138573	0.00557456	0.978	0.686	0.292	0.000199918	0.00493119
60685	ZFAND3	chr6	+	MXE	0.214	0.477	-0.263	4.5e-07	6.9e-05	0.236	0.466	-0.23	5.23e-05	0.00218517
51506	UFC1	chr1	+	SE	0.934	0.769	0.165	0.00158969	0.0393407	0.937	0.609	0.328	2.86e-09	2.74e-07
7187	TRAF3	chr14	+	SE	0.992	0.785	0.207	3.04e-06	0.000211254	0.973	0.689	0.284	1.84e-12	3.18e-10
27336	HTATSF1	chrX	+	SE	1	0.859	0.141	7.27e-05	0.00329979	1	0.654	0.346	1.42e-13	3.17e-11
79882	ZC3H14	chr14	+	SE	0.871	0.675	0.196	0.00157709	0.039162	0.649	0.359	0.29	9.99e-08	6.83e-06
57179	KIAA1191	chr5	-	SE	0.977	0.74	0.237	3.28e-08	4.12e-06	0.986	0.738	0.248	2.52e-10	3.02e-08
83606	GUCD1	chr22	-	SE	1	0.738	0.262	8.77e-05	0.0038371	0.951	0.728	0.223	2.75e-05	0.000930882
10059	DNM1L	chr12	+	SE	0.295	0.077	0.218	0.00179735	0.0433698	0.404	0.137	0.267	6.97e-05	0.00203149
60481	ELOVL5	chr6	-	SE	0.987	0.774	0.213	1.96e-09	3.62e-07	0.983	0.712	0.271	0	0
389	RHOC	chr1	-	SE	0.685	0.399	0.286	1.8e-08	2.44e-06	0.412	0.216	0.196	1.06e-06	5.61e-05
7525	YES1	chr18	-	SE	0.896	0.719	0.177	0.000770182	0.021778	0.941	0.636	0.305	3.55e-15	9.72e-13
114793	FMNL2	chr2	+	SE	0.988	0.827	0.161	0.00208237	0.0486152	1	0.679	0.321	1.85e-05	0.000658956
6728	SRP19	chr5	+	MXE	0.01	0.232	-0.222	2.88e-06	0.000339714	0.019	0.277	-0.258	0.000141171	0.00460823
84306	PDCD2L	chr19	+	SE	1	0.751	0.249	4.36e-08	5.13e-06	0.927	0.698	0.229	8.49e-10	9.06e-08
54733	SLC35F2	chr11	-	SE	0.973	0.769	0.204	5.6e-05	0.00264036	1	0.727	0.273	1.06e-11	1.6e-09
57655	GRAMD1A	chr19	+	SE	0.909	0.68	0.229	1.44e-05	0.00082364	0.937	0.69	0.247	0.000112139	0.00300154
286257	C9orf142	chr9	+	SE	1	0.74	0.26	7.79e-08	8.65e-06	1	0.785	0.215	6.29e-05	0.00186292
27037	TRMT2A	chr22	-	SE	1	0.801	0.199	0.000861048	0.0238535	1	0.726	0.274	3.51e-07	2.07e-05
9354	UBE4A	chr11	+	SE	1	0.781	0.219	0.000484918	0.0150347	1	0.748	0.252	2.05e-06	9.95e-05
10989	IMMT	chr2	-	SE	1	0.745	0.255	3.37e-11	8.52e-09	1	0.786	0.214	3.35e-08	2.55e-06
22913	RALY	chr20	+	SE	0.98	0.766	0.214	1.48e-11	4.06e-09	0.951	0.698	0.253	2.44e-15	6.94e-13
11108	PRDM4	chr12	-	SE	1	0.783	0.217	0.000388945	0.0128465	1	0.75	0.25	1.04e-07	7.03e-06
143187	VTI1A	chr10	+	SE	1	0.819	0.181	2.95e-05	0.00150853	1	0.716	0.284	7.75e-05	0.00222493
5908	RAP1B	chr12	+	MXE	0.966	0.765	0.201	0.00011489	0.00631031	0.995	0.732	0.263	0	0
331	XIAP	chrX	+	SE	0.726	0.498	0.228	1.33e-05	0.000772687	0.717	0.483	0.234	0.00290507	0.0441588
57579	FAM135A	chr6	+	MXE	0.97	0.703	0.267	9.87e-05	0.00567836	0.981	0.787	0.194	0.000204744	0.00596094
2177	FANCD2	chr3	+	SE	0.991	0.801	0.19	0.000188297	0.00719864	0.913	0.645	0.268	0.000110257	0.00296185
10311	DSCR3	chr21	-	MXE	0.917	0.659	0.258	9.18e-06	0.000845112	1	0.8	0.2	7.23e-05	0.0028493
23474	ETHE1	chr19	-	SE	1	0.779	0.221	7.58e-07	6.45e-05	0.889	0.654	0.235	3.12e-08	2.4e-06
118424	UBE2J2	chr1	-	SE	0.933	0.643	0.29	2.51e-06	0.00017974	0.992	0.827	0.165	2.04e-05	0.000721325
54585	LZTFL1	chr3	-	SE	0.985	0.756	0.229	0.000134034	0.00540787	0.917	0.691	0.226	0.00339135	0.0495866
9135	RABEP1	chr17	+	MXE	0.68	0.47	0.21	0.00107144	0.032654	0.71	0.467	0.243	0.00037624	0.00998085
441024	MTHFD2L	chr4	+	SE	0.982	0.773	0.209	1.99e-12	5.96e-10	0.959	0.717	0.242	2.95e-14	7.04e-12
9270	ITGB1BP1	chr2	-	SE	1	0.775	0.225	5.95e-09	9.68e-07	1	0.776	0.224	5.7e-10	6.48e-08
55754	TMEM30A	chr6	-	SE	0.954	0.729	0.225	1.75e-05	0.000970287	0.976	0.752	0.224	1.01e-07	6.88e-06
57179	KIAA1191	chr5	-	MXE	0.048	0.23	-0.182	0.000597619	0.0218273	0.033	0.299	-0.266	7.83e-09	1.23e-06
79171	RBM42	chr19	+	SE	0.986	0.678	0.308	0	0	0.956	0.816	0.14	0.00102505	0.0195673
26973	CHORDC1	chr11	-	SE	0.985	0.754	0.231	7.66e-14	2.83e-11	0.971	0.755	0.216	9.16e-09	7.91e-07
5339	PLEC	chr8	-	SE	0.628	0.851	-0.223	1.35e-13	4.77e-11	0.721	0.944	-0.223	9.19e-10	9.74e-08
9782	MATR3	chr5	+	SE	0.979	0.782	0.197	0.000207793	0.0077965	0.972	0.723	0.249	4.31e-05	0.00135729
6720	SREBF1	chr17	-	SE	0.989	0.794	0.195	0.000204487	0.00771488	0.993	0.743	0.25	2.83e-06	0.000131882
3895	KTN1	chr14	+	SE	0.375	0.158	0.217	2.41e-07	2.35e-05	0.289	0.063	0.226	2.09e-05	0.000735482
10534	SSSCA1	chr11	+	RI	0.084	0.34	-0.256	7.51e-06	0.000147218	0.068	0.254	-0.186	0.000267764	0.00424819
118	ADD1	chr4	+	SE	1	0.786	0.214	1.28e-06	0.000100076	0.947	0.72	0.227	1.28e-06	6.6e-05
10054	UBA2	chr19	+	SE	0.962	0.807	0.155	4.97e-06	0.000325613	0.964	0.678	0.286	0	0
25912	C1orf43	chr1	-	MXE	0.669	0.475	0.194	2.57e-08	5.91e-06	0.556	0.309	0.247	4.71e-09	7.88e-07
11047	ADRM1	chr20	+	SE	0.907	0.749	0.158	7.54e-11	1.81e-08	0.886	0.604	0.282	0	0
54443	ANLN	chr7	+	SE	0.786	0.589	0.197	9.45e-08	1.02e-05	0.823	0.58	0.243	0	0
119710	C11orf74	chr11	+	SE	1	0.727	0.273	1.4e-06	0.000106721	0.986	0.82	0.166	0.00306377	0.0458918
10298	PAK4	chr19	+	SE	0.807	0.587	0.22	0.00111176	0.0293407	0.964	0.746	0.218	3.19e-07	1.92e-05
5048	PAFAH1B1	chr17	+	SE	0.979	0.77	0.209	5.28e-07	4.73e-05	0.949	0.722	0.227	2.08e-05	0.000734907
5908	RAP1B	chr12	+	SE	1	0.796	0.204	1.77e-08	2.42e-06	1	0.771	0.229	1.11e-16	3.65e-14
539	ATP5O	chr21	-	SE	0.982	0.759	0.223	2.91e-09	5.11e-07	0.988	0.779	0.209	5.28e-13	1.07e-10
10318	TNIP1	chr5	-	A3SS	0.961	0.795	0.166	4.94e-05	0.00140738	1	0.735	0.265	1.11e-05	0.000701309
55284	UBE2W	chr8	-	SE	0.787	0.612	0.175	0.000236734	0.00856474	0.848	0.592	0.256	1.16e-09	1.22e-07
90102	PHLDB2	chr3	+	SE	0.506	0.368	0.138	0.00160136	0.0395132	0.703	0.41	0.293	0.00270869	0.0418126
79022	TMEM106C	chr12	+	SE	0.995	0.887	0.108	0.00194806	0.0460704	0.943	0.62	0.323	0	0
9125	RQCD1	chr2	+	SE	0.96	0.743	0.217	6.29e-07	5.51e-05	0.989	0.777	0.212	9.26e-13	1.75e-10
54934	KANSL2	chr12	-	SE	0.921	0.694	0.227	2.13e-05	0.00115074	0.74	0.539	0.201	0.000668837	0.0136871
10101	NUBP2	chr16	+	SE	1	0.822	0.178	4.61e-13	1.48e-10	1	0.754	0.246	9.99e-16	3.01e-13
55795	PCID2	chr13	-	RI	0.718	0.908	-0.19	0.000656367	0.00656367	0.638	0.871	-0.233	0.00275438	0.0256888
8491	MAP4K3	chr2	-	SE	1	0.798	0.202	0.000441152	0.0141433	1	0.779	0.221	0.00235617	0.0377984
1429	CRYZ	chr1	-	SE	0.95	0.801	0.149	0.00123713	0.0320896	0.986	0.712	0.274	1.95e-06	9.53e-05
7392	USF2	chr19	+	SE	0.692	0.479	0.213	2.1e-06	0.000151341	0.688	0.482	0.206	1.27e-09	1.3e-07
10533	ATG7	chr3	+	SE	0.897	0.701	0.196	0.000412853	0.0134251	0.958	0.736	0.222	0.000109194	0.00294674
8575	PRKRA	chr2	-	SE	0.992	0.729	0.263	3.26e-08	4.12e-06	0.976	0.822	0.154	0.00159069	0.0276825
51182	HSPA14	chr10	+	SE	0.991	0.759	0.232	4.33e-08	5.12e-06	1	0.815	0.185	1.83e-06	9.05e-05
10327	AKR1A1	chr1	+	SE	0.994	0.795	0.199	1.57e-07	1.6e-05	0.837	0.619	0.218	0.00172936	0.029522
11343	MGLL	chr3	-	SE	0.988	0.814	0.174	0.00127333	0.032597	1	0.757	0.243	6.55e-05	0.00192366
51322	WAC	chr10	+	SE	0.373	0.231	0.142	2.37e-08	3.12e-06	0.599	0.325	0.274	5.31e-13	1.07e-10
9833	MELK	chr9	+	SE	1	0.755	0.245	1.23e-06	9.71e-05	0.91	0.739	0.171	0.000261176	0.00615943
6996	TDG	chr12	+	SE	0.889	0.691	0.198	0.000107921	0.00450966	0.88	0.662	0.218	0.00146763	0.0260004
54472	TOLLIP	chr11	-	SE	0.92	0.724	0.196	1.41e-05	0.000807806	0.941	0.726	0.215	0.000113423	0.0030277
51501	C11orf73	chr11	+	SE	1	0.8	0.2	3.38e-10	7.32e-08	0.878	0.668	0.21	1.03e-05	0.000398482
80185	TTI2	chr8	-	SE	0.808	0.618	0.19	0.000953454	0.0258074	0.76	0.541	0.219	0.00144546	0.0257154
124583	CANT1	chr17	-	RI	0.122	0.338	-0.216	5.01e-06	0.000106414	0.16	0.352	-0.192	4.33e-06	0.000123681
60314	C12orf10	chr12	+	SE	0.969	0.759	0.21	3.79e-09	6.51e-07	0.991	0.793	0.198	4.82e-13	9.88e-11
55142	HAUS2	chr15	+	MXE	0.65	0.9	-0.25	0.000414111	0.0162884	0.773	0.93	-0.157	0.00108488	0.0238185
57614	KIAA1468	chr18	+	SE	1	0.782	0.218	4.93e-05	0.00237581	1	0.811	0.189	0.000194376	0.00482269
10006	ABI1	chr10	-	SE	0.349	0.148	0.201	3.4e-06	0.000231516	0.411	0.206	0.205	0.000643589	0.013253
53371	NUP54	chr4	-	SE	0.97	0.779	0.191	0.000295347	0.0103032	1	0.788	0.212	4.6e-10	5.27e-08
64324	NSD1	chr5	+	SE	1	0.8	0.2	0.000866053	0.0239557	1	0.798	0.202	7.92e-05	0.00226522
1386	ATF2	chr2	-	SE	0.991	0.786	0.205	3.96e-05	0.0019475	1	0.804	0.196	0.00111951	0.0210176
3685	ITGAV	chr2	+	SE	0.997	0.85	0.147	2.07e-10	4.6e-08	1	0.747	0.253	1.22e-08	1.03e-06
51535	PPHLN1	chr12	+	SE	0.979	0.798	0.181	0.000235953	0.00854781	0.986	0.767	0.219	0	0
550	AUP1	chr2	-	SE	0.97	0.754	0.216	3.88e-13	1.26e-10	1	0.819	0.181	3.01e-11	4.25e-09
8533	COPS3	chr17	-	SE	0.922	0.751	0.171	0.000258127	0.00915682	0.841	0.615	0.226	5.2e-07	2.97e-05
26065	LSM14A	chr19	+	SE	0.427	0.238	0.189	1.29e-05	0.000752833	0.387	0.181	0.206	1.4e-08	1.16e-06
2971	GTF3A	chr13	+	SE	1	0.802	0.198	0.000844025	0.0235491	0.983	0.786	0.197	0.00219869	0.0357925
10298	PAK4	chr19	+	SE	0.865	0.649	0.216	8.94e-05	0.00389462	0.972	0.796	0.176	2.63e-06	0.000123916
2820	GPD2	chr2	+	SE	1	0.797	0.203	4.49e-08	5.26e-06	0.989	0.801	0.188	2.3e-07	1.43e-05
8451	CUL4A	chr13	+	SE	1	0.796	0.204	1.26e-06	9.89e-05	1	0.813	0.187	7.48e-05	0.00215846
1500	CTNND1	chr11	+	SE	0.953	0.761	0.192	5.21e-10	1.09e-07	0.888	0.69	0.198	0.00123527	0.0227287
26872	STEAP1	chr7	+	SE	1	0.746	0.254	6.28e-07	5.51e-05	0.992	0.856	0.136	0.000353871	0.00790391
11267	SNF8	chr17	-	SE	1	0.861	0.139	2.81e-07	2.69e-05	0.986	0.737	0.249	0	0
90843	TCEAL8	chrX	-	SE	1	0.821	0.179	0.000196415	0.00745151	0.713	0.504	0.209	8.8e-05	0.00246661
93487	MAPK1IP1L	chr14	+	SE	0.945	0.751	0.194	1.01e-06	8.18e-05	0.952	0.759	0.193	0.000219141	0.00534733
5891	MOK	chr14	-	SE	0.707	0.477	0.23	0.000259449	0.00919175	0.649	0.494	0.155	0.00206704	0.0340664
224	ALDH3A2	chr17	+	SE	1	0.891	0.109	0.00141283	0.0356668	1	0.726	0.274	9.08e-10	9.65e-08
5160	PDHA1	chrX	+	SE	0.989	0.842	0.147	1.17e-07	1.24e-05	0.945	0.71	0.235	7.44e-08	5.18e-06
55215	FANCI	chr15	+	SE	0.994	0.848	0.146	0.000406684	0.0133037	1	0.767	0.233	2.39e-05	0.000824467
1106	CHD2	chr15	+	SE	0.973	0.769	0.204	1.34e-09	2.57e-07	1	0.826	0.174	0.00039063	0.00857586
896	CCND3	chr6	-	SE	1	0.81	0.19	6.86e-08	7.74e-06	0.895	0.708	0.187	6.8e-08	4.83e-06
4712	NDUFB6	chr9	-	SE	0.99	0.866	0.124	0.000218345	0.00807801	0.887	0.634	0.253	0.000501437	0.0106908
545	ATR	chr3	-	SE	1	0.843	0.157	0.000697377	0.0201149	1	0.78	0.22	7.35e-06	0.000296291
10001	MED6	chr14	-	SE	0.995	0.872	0.123	1.96e-05	0.00106843	0.996	0.743	0.253	1.11e-16	3.65e-14
51605	TRMT6	chr20	-	SE	1	0.835	0.165	0.000312449	0.0107624	0.987	0.776	0.211	0.00022171	0.0054011
8073	PTP4A2	chr1	-	MXE	0.941	0.751	0.19	0	0	0.878	0.693	0.185	4e-15	1.78e-12
79086	SMIM7	chr19	-	SE	0.901	0.702	0.199	4.59e-06	0.000303783	0.871	0.698	0.173	0.000884092	0.0173357
5213	PFKM	chr12	+	SE	0.98	0.753	0.227	1.49e-05	0.000841757	0.969	0.825	0.144	0.00145109	0.0257536
9126	SMC3	chr10	+	SE	1	0.829	0.171	1.08e-09	2.11e-07	1	0.801	0.199	3.98e-09	3.72e-07
353	APRT	chr16	-	A3SS	0.531	0.37	0.161	0.000242762	0.0058693	0.608	0.401	0.207	1.83e-07	2.11e-05
9270	ITGB1BP1	chr2	-	SE	1	0.787	0.213	1.87e-08	2.52e-06	1	0.846	0.154	1.44e-05	0.000532735
25855	BRMS1	chr11	-	SE	1	0.846	0.154	4.61e-07	4.19e-05	0.956	0.743	0.213	5.04e-05	0.00154764
79109	MAPKAP1	chr9	-	SE	0.936	0.768	0.168	0.000146765	0.0058524	0.974	0.776	0.198	0	0
1894	ECT2	chr3	+	SE	0.344	0.19	0.154	3.49e-06	0.000236822	0.418	0.207	0.211	6.64e-06	0.000270811
1974	EIF4A2	chr3	+	SE	0.552	0.323	0.229	0	0	0.613	0.479	0.134	4.61e-06	0.000198943
6432	SRSF7	chr2	-	SE	0.909	0.746	0.163	2.29e-05	0.00122047	0.788	0.588	0.2	0.000825036	0.0163076
5636	PRPSAP2	chr17	+	SE	0.996	0.816	0.18	1.27e-09	2.46e-07	1	0.819	0.181	1.44e-06	7.31e-05
8667	EIF3H	chr8	-	SE	1	0.871	0.129	2.22e-15	1.05e-12	0.999	0.768	0.231	0	0
10114	HIPK3	chr11	+	SE	1	0.792	0.208	2.58e-06	0.000184683	1	0.848	0.152	4.05e-05	0.00128781
8476	CDC42BPA	chr1	-	SE	1	0.859	0.141	1.79e-05	0.000987932	1	0.783	0.217	0.000106808	0.00289027
29952	DPP7	chr9	-	SE	0.959	0.73	0.229	8.98e-09	1.37e-06	0.967	0.84	0.127	6.47e-05	0.00190336
53981	CPSF2	chr14	+	SE	0.985	0.855	0.13	1.5e-06	0.000112853	0.978	0.752	0.226	0	0
25978	CHMP2B	chr3	+	SE	0.985	0.79	0.195	2.54e-14	1.04e-11	0.978	0.819	0.159	2.98e-05	0.000988176
51366	UBR5	chr8	-	SE	1	0.779	0.221	1.39e-07	1.44e-05	1	0.867	0.133	0.000513687	0.0109205
55646	LYAR	chr4	-	SE	1	0.818	0.182	0.000127321	0.00518298	0.968	0.796	0.172	1.2e-07	8.06e-06
5686	PSMA5	chr1	-	SE	0.992	0.836	0.156	5.12e-14	1.96e-11	0.97	0.774	0.196	1.44e-14	3.71e-12
28989	NTMT1	chr9	+	SE	0.905	0.711	0.194	2.12e-07	2.09e-05	0.96	0.802	0.158	3.77e-06	0.000168225
348262	FAM195B	chr17	-	SE	0.875	0.698	0.177	0.000232812	0.00846771	0.897	0.722	0.175	5.31e-06	0.000224399
51330	TNFRSF12A	chr16	+	SE	0.967	0.876	0.091	2.02e-10	4.54e-08	0.951	0.691	0.26	0	0
10112	KIF20A	chr5	+	SE	1	0.822	0.178	6.85e-05	0.00312704	1	0.828	0.172	4.63e-11	6.22e-09
23438	HARS2	chr5	+	SE	1	0.879	0.121	0.000401951	0.0131963	0.982	0.753	0.229	5.05e-06	0.000215428
54469	ZFAND6	chr15	+	A3SS	0.918	0.762	0.156	4.88e-06	0.000198357	0.944	0.751	0.193	6.75e-05	0.00315349
3182	HNRNPAB	chr5	+	SE	0.79	0.633	0.157	0.000245043	0.00880703	0.784	0.592	0.192	2.71e-10	3.2e-08
57179	KIAA1191	chr5	-	MXE	0.569	0.724	-0.155	0.000440233	0.0168829	0.577	0.769	-0.192	2.35e-07	2.2e-05
25911	DPCD	chr10	+	SE	1	0.802	0.198	2.03e-06	0.000146877	0.99	0.841	0.149	0.00274397	0.0421656
3267	AGFG1	chr2	+	SE	0.988	0.864	0.124	2.77e-05	0.00143716	1	0.777	0.223	2.33e-15	6.75e-13
51507	RTFDC1	chr20	+	SE	1	0.858	0.142	4.16e-05	0.00203099	0.975	0.77	0.205	4.29e-05	0.00135567
5715	PSMD9	chr12	+	SE	0.968	0.789	0.179	3.05e-06	0.000211728	1	0.833	0.167	3.82e-06	0.000170258
114971	PTPMT1	chr11	+	SE	0.639	0.459	0.18	0.00165565	0.0405234	0.467	0.302	0.165	0.00123065	0.0226578
54908	SPDL1	chr5	+	RI	0.04	0.218	-0.178	0	0	0.064	0.229	-0.165	0	0
56942	CMC2	chr16	-	SE	0.982	0.86	0.122	0.00185654	0.0445228	0.99	0.77	0.22	5.25e-07	2.99e-05
1859	DYRK1A	chr21	+	SE	1	0.83	0.17	3.25e-06	0.000222845	0.915	0.745	0.17	0.000357338	0.00796628
25797	QPCT	chr2	+	SE	0.991	0.837	0.154	3.38e-08	4.17e-06	1	0.82	0.18	0.00055948	0.011767
55339	WDR33	chr2	-	SE	1	0.779	0.221	3.85e-07	3.6e-05	0.988	0.875	0.113	0.00132867	0.0241614
25911	DPCD	chr10	+	SE	1	0.812	0.188	4.5e-06	0.0002986	0.991	0.845	0.146	0.0026931	0.0416219
55798	METTL2B	chr7	+	SE	0.983	0.823	0.16	0.000218548	0.00807801	0.986	0.812	0.174	6.42e-05	0.00189546
23381	SMG5	chr1	-	SE	0.996	0.795	0.201	6.1e-12	1.73e-09	0.966	0.834	0.132	1.36e-05	0.000504356
1894	ECT2	chr3	+	SE	0.37	0.197	0.173	4.52e-08	5.27e-06	0.422	0.262	0.16	0.00239019	0.0381667
351	APP	chr21	-	SE	0.512	0.338	0.174	3.21e-07	3.05e-05	0.375	0.216	0.159	9.59e-06	0.000374506
150465	TTL	chr2	+	SE	0.983	0.81	0.173	0.0002161	0.00801289	0.842	0.682	0.16	0.00200653	0.0333295
57154	SMURF1	chr7	-	SE	1	0.853	0.147	5.51e-05	0.00260708	0.975	0.791	0.184	1.02e-05	0.000395389
1514	CTSL	chr9	+	A5SS	0.365	0.504	-0.139	0.000597422	0.0196798	0.341	0.531	-0.19	0.000935336	0.0462166
23137	SMC5	chr9	+	SE	0.923	0.781	0.142	0.00151535	0.0379393	0.927	0.741	0.186	8.39e-05	0.00237644
7388	UQCRH	chr1	+	SE	0.97	0.836	0.134	0	0	0.802	0.61	0.192	0	0
84172	POLR1B	chr2	+	SE	1	0.864	0.136	0.000482025	0.0149803	1	0.81	0.19	6.86e-08	4.84e-06
4673	NAP1L1	chr12	-	SE	0.996	0.855	0.141	0	0	0.992	0.808	0.184	0	0
8894	EIF2S2	chr20	-	SE	0.929	0.826	0.103	0.000241624	0.00870709	0.939	0.721	0.218	0	0
51366	UBR5	chr8	-	SE	1	0.818	0.182	1.62e-06	0.000121008	1	0.862	0.138	0.000314755	0.00714363
192111	PGAM5	chr12	+	SE	0.99	0.88	0.11	0.00061443	0.0180853	0.95	0.741	0.209	1.38e-09	1.39e-07
10728	PTGES3	chr12	-	SE	1	0.852	0.148	8.56e-09	1.33e-06	0.993	0.825	0.168	4.2e-10	4.83e-08
22936	ELL2	chr5	-	SE	1	0.848	0.152	0.000481162	0.0149803	1	0.836	0.164	0.00161625	0.0280119
51203	NUSAP1	chr15	+	SE	0.949	0.819	0.13	0.00074272	0.0212211	0.91	0.724	0.186	6.82e-13	1.34e-10
6944	VPS72	chr1	-	SE	0.976	0.788	0.188	1.92e-08	2.57e-06	0.989	0.863	0.126	0.00060668	0.0126072
23271	CAMSAP2	chr1	+	SE	0.989	0.87	0.119	0.00148897	0.037416	1	0.805	0.195	4.27e-06	0.000187083
8533	COPS3	chr17	-	SE	0.956	0.832	0.124	0.000646012	0.0187956	0.902	0.715	0.187	1.65e-07	1.05e-05
55635	DEPDC1	chr1	-	SE	0.386	0.196	0.19	3.39e-08	4.17e-06	0.301	0.181	0.12	0.000129573	0.00341256
30851	TAX1BP3	chr17	-	SE	0.948	0.828	0.12	0.000442799	0.0141681	0.938	0.748	0.19	1.21e-05	0.000459079
25926	NOL11	chr17	+	SE	1	0.871	0.129	5.44e-07	4.84e-05	1	0.82	0.18	2.05e-12	3.47e-10
6728	SRP19	chr5	+	SE	0.993	0.843	0.15	9.22e-05	0.00398661	0.988	0.829	0.159	0.00179186	0.0302569
6801	STRN	chr2	-	SE	1	0.836	0.164	2.16e-05	0.00116555	1	0.856	0.144	0.00026177	0.0061636
908	CCT6A	chr7	+	SE	0.998	0.8	0.198	0	0	1	0.891	0.109	1.15e-05	0.000439117
9554	SEC22B	chr1	+	SE	0.936	0.806	0.13	0.00197168	0.0465483	0.955	0.779	0.176	2.02e-06	9.83e-05
5685	PSMA4	chr15	+	SE	1	0.87	0.13	0.00025243	0.00900147	1	0.825	0.175	0.000199655	0.00493119
4946	OAZ1	chr19	+	SE	0.971	0.849	0.122	5.33e-08	6.06e-06	0.956	0.775	0.181	0	0
10907	TXNL4A	chr18	-	SE	1	0.89	0.11	7.88e-07	6.6e-05	0.97	0.777	0.193	0	0
55161	TMEM33	chr4	+	SE	1	0.824	0.176	0.000781195	0.022015	1	0.873	0.127	0.00242143	0.0385524
10755	GIPC1	chr19	-	SE	0.945	0.795	0.15	0.00106233	0.0282128	0.908	0.755	0.153	0.000370415	0.00819908
1933	EEF1B2	chr2	+	RI	0.295	0.442	-0.147	0.000748606	0.00707017	0.462	0.616	-0.154	0.00039765	0.0050324
81034	SLC25A32	chr8	-	SE	0.988	0.835	0.153	4.56e-07	4.15e-05	0.899	0.752	0.147	0.00139471	0.0251271
4140	MARK3	chr14	+	SE	0.946	0.801	0.145	0.000115441	0.00477837	0.981	0.826	0.155	8.3e-10	8.89e-08
26009	ZZZ3	chr1	-	SE	1	0.878	0.122	0.00106282	0.0282128	1	0.824	0.176	9.73e-05	0.00267593
2014	EMP3	chr19	+	SE	0.991	0.888	0.103	7.63e-10	1.52e-07	0.987	0.793	0.194	0	0
208	AKT2	chr19	-	SE	0.894	0.744	0.15	2e-05	0.00108555	0.772	0.625	0.147	4.28e-05	0.00135403
55568	GALNT10	chr5	+	SE	1	0.854	0.146	2.57e-11	6.68e-09	0.977	0.827	0.15	0.00283671	0.0432533
90522	YIF1B	chr19	-	SE	0.979	0.835	0.144	3.05e-05	0.00155875	0.997	0.846	0.151	2.68e-11	3.83e-09
3300	DNAJB2	chr2	+	RI	0.058	0.202	-0.144	2.88e-10	1.63e-08	0.185	0.335	-0.15	0.00159995	0.0158951
10728	PTGES3	chr12	-	MXE	0.013	0.144	-0.131	1.11e-06	0.000141855	0.015	0.178	-0.163	1.13e-09	2.25e-07
488	ATP2A2	chr12	+	MXE	0.027	0.174	-0.147	0.00036224	0.0155797	0.036	0.18	-0.144	0.000696579	0.0168089
10728	PTGES3	chr12	-	MXE	0.019	0.151	-0.132	1.16e-05	0.000984697	0.02	0.177	-0.157	1.27e-07	1.33e-05
10101	NUBP2	chr16	+	SE	1	0.88	0.12	2.7e-08	3.49e-06	1	0.832	0.168	9.48e-13	1.76e-10
55234	SMU1	chr9	-	SE	0.992	0.885	0.107	0.000227504	0.00829341	1	0.819	0.181	1.35e-08	1.12e-06
9276	COPB2	chr3	-	SE	0.957	0.809	0.148	0.0002162	0.00801289	0.993	0.854	0.139	2.8e-06	0.000131123
1676	DFFA	chr1	-	SE	0.992	0.854	0.138	0.00064357	0.0187811	0.938	0.794	0.144	0.000303137	0.00692248
9551	ATP5J2	chr7	-	SE	0.864	0.703	0.161	0	0	0.788	0.669	0.119	1.71e-12	3e-10
4734	NEDD4	chr15	-	SE	0.974	0.849	0.125	2.55e-08	3.33e-06	0.982	0.83	0.152	0.0014135	0.0253299
8910	SGCE	chr7	-	SE	1	0.892	0.108	7.37e-06	0.000457584	0.975	0.808	0.167	9.11e-11	1.17e-08
8815	BANF1	chr11	+	SE	0.97	0.824	0.146	1.28e-05	0.000751314	1	0.871	0.129	1.21e-06	6.32e-05
8073	PTP4A2	chr1	-	SE	0.958	0.812	0.146	2.02e-13	6.91e-11	0.92	0.793	0.127	1.61e-07	1.03e-05
10730	YME1L1	chr10	-	SE	0.961	0.867	0.094	0.000479375	0.0149803	0.954	0.775	0.179	7.09e-09	6.3e-07
128637	TBC1D20	chr20	-	SE	1	0.877	0.123	0.000434791	0.0140051	1	0.854	0.146	0.000600358	0.0125022
51088	KLHL5	chr4	+	SE	0.066	0.169	-0.103	1.92e-07	1.92e-05	0.178	0.34	-0.162	1.38e-07	9.04e-06
2316	FLNA	chrX	-	SE	0.921	0.775	0.146	0	0	0.974	0.856	0.118	3.05e-09	2.89e-07
3460	IFNGR2	chr21	+	SE	0.969	0.832	0.137	1.35e-06	0.000103975	0.97	0.843	0.127	3.05e-05	0.00100738
5250	SLC25A3	chr12	+	RI	0.045	0.164	-0.119	0	0	0.057	0.193	-0.136	0	0
25976	TIPARP	chr3	+	SE	0.983	0.867	0.116	2.44e-07	2.36e-05	0.988	0.851	0.137	5.66e-08	4.1e-06
8073	PTP4A2	chr1	-	SE	0.996	0.892	0.104	5.37e-07	4.8e-05	0.963	0.818	0.145	3.28e-10	3.85e-08
26528	DAZAP1	chr19	+	SE	0.998	0.903	0.095	5.29e-05	0.00251813	0.99	0.838	0.152	0	0
100526842	RPL17-C18orf32	chr18	-	SE	0.995	0.912	0.083	2.28e-07	2.22e-05	0.98	0.817	0.163	0	0
10236	HNRNPR	chr1	-	SE	0.934	0.817	0.117	0.00144038	0.0362617	0.944	0.818	0.126	0.000410408	0.00896346
645	BLVRB	chr19	-	SE	0.987	0.881	0.106	4e-05	0.00195987	0.929	0.805	0.124	0.00133918	0.0243076
645	BLVRB	chr19	-	SE	0.985	0.883	0.102	0.00036306	0.0121235	0.925	0.801	0.124	0.00157119	0.0273916
3842	TNPO1	chr5	+	SE	0.987	0.865	0.122	1.25e-07	1.32e-05	0.997	0.895	0.102	0.000938765	0.0182024
7419	VDAC3	chr8	+	SE	0.989	0.884	0.105	6.86e-06	0.000431048	0.989	0.871	0.118	6.79e-06	0.000275827
56938	ARNTL2	chr12	+	SE	0.151	0.034	0.117	1.45e-05	0.000826272	0.155	0.049	0.106	7.1e-05	0.00205938
5691	PSMB3	chr17	+	SE	0.959	0.868	0.091	0.000937369	0.0255022	0.953	0.828	0.125	2.85e-06	0.000132557
7296	TXNRD1	chr12	+	SE	0.991	0.887	0.104	0	0	0.956	0.846	0.11	6.46e-05	0.00190267
55967	NDUFA12	chr12	-	SE	0.925	0.81	0.115	5.61e-05	0.00264036	0.954	0.862	0.092	4.24e-06	0.000185983
1728	NQO1	chr16	-	SE	0.99	0.91	0.08	1.05e-08	1.55e-06	0.982	0.864	0.118	5.57e-06	0.000233672
10527	IPO7	chr11	+	SE	0.982	0.888	0.094	3.54e-05	0.00177246	0.919	0.825	0.094	0.00188652	0.0316024
285855	RPL7L1	chr6	+	SE	0.984	0.889	0.095	0.000688366	0.0198971	0.995	0.908	0.087	0.00167652	0.0289123
2317	FLNB	chr3	+	SE	0.991	0.917	0.074	0.00172315	0.041816	0.988	0.891	0.097	0.00302889	0.0456195
56889	TM9SF3	chr10	-	SE	1	0.917	0.083	0.00213801	0.0496174	1	0.912	0.088	0.00132169	0.0240889
51246	SHISA5	chr3	-	RI	0.01	0.087	-0.077	0.000609285	0.00647365	0.014	0.083	-0.069	0.00643977	0.0475796
